# Supplementary material for: Extracellular Metabolites of Heterotrophic Auxenochlorella protothecoides: A New Source of Bio-Stimulants for Higher Plants
Source: Mar Drugs. 2022 Sep 7;20(9):569. doi: 10.3390/md20090569 (PMC9505405; doi:10.3390/md20090569)
Supplement: Supplementary file 1 [file marinedrugs-20-00569-s001.zip › Table S1.xlsx]

## Sheet: Table S1
Component name	Formula	Neutral mass (Da)	Observed m/z	Mass error (ppm)	Observed RT (min)	Response	Adducts
(E,E)-9-Oxooctadeca-10,12-dienoic acid	C18H30O3	294.219	293.213	2.5	18.45	2226	-H
Folinic acid	C20H23N7O7	473.166	472.159	0.7	2.17	2546	-H
2-Hydroxy-5-butoxyphenylacetic acid	C12H16O4	224.105	223.099	4.3	13.03	3054	-H
Methyl 3,4,5-trimethoxycinolinate	C13H16O5	252.1	251.094	4.1	13.82	3273	-H
Isophanol	C31H42O17	686.242	685.235	0.2	3.27	3438	-H
Dihydroxystearic acid	C18H36O4	316.261	315.256	5	15.62	3621	-H
Monocaffeic tartaric acid	C13H12O9	312.048	311.04	-2.4	2.09	4871	-H
Citrus glycoside C	C17H26O7	342.168	341.16	-2	3.26	10983	-H
Dibutyl sebacate	C18H34O4	314.246	313.24	3.9	19.09	14078	-H
Magnesium yeratophyll A	C33H34N4O3	534.263	533.258	4.2	19.39	24402	-H
α-Hydroxy-tetracosaic acid	C24H48O3	384.36	383.355	4.1	19.09	62382	-H
Tianshic acid	C18H34O5	330.241	329.234	3.1	13.09	80692	-H
Stachyose	C24H42O21	666.222	665.217	4.4	1.56	154531	-H
2,4,4′,6′-Tetrahydroxybenzophenone	C13H10O5	246.053	245.046	1.7	0.96	2151414	-H
