# Supplementary material for: Extracellular Metabolites of Heterotrophic Auxenochlorella protothecoides: A New Source of Bio-Stimulants for Higher Plants
Source: Mar Drugs. 2022 Sep 7;20(9):569. doi: 10.3390/md20090569 (PMC9505405; doi:10.3390/md20090569)
Supplement: Supplementary file 1 [file marinedrugs-20-00569-s001.zip › Table S2.xlsx]

## Sheet: Table S2
Component name	Formula	Neutral mass (Da)	Observed m/z	Mass error (ppm)	Observed RT (min)	Response	Adducts
Ferulic acid glucoside	C16H20O9	356.111	379.099	-3.7	0.99	2287	+Na
Dibutyl sebacate	C18H34O4	314.246	337.234	-1.6	1.02	10256	+Na
Methylp-O-glucosyl trans cinnamate	C16H20O8	340.116	363.105	1	1.2	42605	+Na
3,4,5-trimethoxyphenyl-1-O- β- D-glucopyranoside	C15H22O9	346.126	347.133	-2.9	1.21	21188	+H
1-O-Feruloyl glyceride	C13H16O6	268.095	269.103	2.1	1.42	5110	+H
2'- Acetyl cimicifugin	C31H38O16	666.216	689.207	2.7	1.59	21131	+Na
9,16-Dihydroxy-10,12,14-triene-octadecanoic acid	C18H30O4	310.214	333.204	2.2	1.75	22113	+Na
Trimethyl Citrate	C9H14O7	234.074	235.082	2.5	1.9	6277	+H
9-Hydroxy-10,12-pentadecadienoic acid	C15H26O3	254.188	255.195	-2.3	1.97	6778	+H
3,4,5-Trimethoxyphenyl-1-O-[ β- D-furoseyl - (1 → 6)]- β- D-glucopyranoside	C20H30O13	478.169	501.16	3.7	2.6	39421	+Na
Octahydrocurcumin	C21H28O6	376.189	377.194	-4.7	3.2	28240	+H
Linolenic acid	C18H30O2	278.225	301.214	2.5	3.22	34073	+Na
N-Benzoyl-phenylalanine-2-benzoamido-3-phenylpropyl ester	C32H30N2O4	506.221	507.227	-2	3.49	5254	+H
Stachyose	C24H42O21	666.222	689.208	-5	4.31	12161	+Na, +H
Sebacic acid	C10H18O4	202.121	203.128	0.4	4.47	19183	+H
Methyl 4-octenoate	C9H16O2	156.115	157.123	3.2	4.48	2902	+H
10-Hydroxyprivet glycoside	C25H32O13	540.184	541.19	-2.7	4.97	24738	+H
Ethyl linoleate	C20H36O2	308.272	331.259	-4.9	5.17	9908	+Na
Ethyl Dodecanoate	C14H28O2	228.209	251.197	-2.9	5.62	2350	+Na
Phenylethyl coffee ester	C17H16O4	284.105	307.094	0.9	5.63	2436	+Na
6-Zinedione	C17H24O4	292.167	293.174	-3.2	5.81	2368	+H
1F-Fructofuranosyl nisose	C30H52O26	828.275	829.283	1.5	6.9	2274	+H
Olivaric acid	C25H32O13	540.184	541.19	-2.4	7.87	15229	+H
Pentadecanoic acid	C15H30O2	242.225	265.213	-1.8	8.83	5876	+Na
Isocimicidine	C25H31NO10	505.195	506.202	-0.2	9.11	2944	+H
3,3 '- Dihydroxy-4 - (p-hydroxybenzyl) - 5-methoxydibenzyl	C22H22O4	350.152	351.161	4.7	9.17	2572	+H
4-Hydroxyphenylethanol-4-O- β- D-glucopyranoside	C14H20O7	300.121	323.11	-1.2	9.18	8217	+Na
3,4-Dihydroxyphenylethanol-3-O- β- D-glucopyranoside	C12H16O8	288.085	311.072	-4.4	9.23	2898	+Na
7 - (4-hydroxy-3-methoxyphenyl) - 1 - (4-hydroxyphenyl) - 4E, 6E-heptadiene-3-one	C20H20O4	324.136	325.144	2.7	9.47	2729	+H
Nonanoic acid	C9H18O2	158.131	159.138	2.6	9.82	18613	+H
1,7-Bis (4-hydroxyphenyl) - 4E, 6E-heptadiene-3-one	C19H18O3	294.126	295.134	3.4	9.89	2251	+H
Hypericin	C30H18O8	506.1	507.105	-4.2	10.2	3696	+H
Ephedrine	C34H24O22	784.076	807.062	-4.4	10.24	11525	+Na
1,2,3,6-Tetraoxy-galloyl- β- D-glucopyranose	C34H28O22	788.107	811.094	-3.1	10.29	19629	+Na
N -Tridecanoic acid	C31H62O2	466.475	467.483	0.5	10.37	4009	+H
3,3'- Dihydroxy-5-methoxy-2,5', 6-tris (p-hydroxybenzyl) dibenzyl	C36H34O6	562.236	585.224	-0.9	10.39	3376	+Na
β- Hydroxyacteoside	C29H36O16	640.2	641.206	-2.3	10.4	4457	+H
Carbofuranol A	C30H18O14	602.07	603.077	0.9	10.43	6578	+H
Chestnut tannin	C41H26O26	934.071	935.081	2.8	10.92	12034	+H
Triglyceride	C57H98O6	878.736	879.745	2	12.19	13237	+H
1,2′,4′,6′-Tetraacetyl-3,6-diferuloylsucrose	C40H46O21	862.253	863.264	4	12.25	5837	+H
Ring (C-val)	C8H14N2O2	170.106	193.094	-3.7	13.21	2250	+Na
4-Methoxybenzaldehyde-2-O-[ β- D-xylose (1 → 6) β- D-glucose]	C19H26O12	446.142	469.13	-2.5	13.24	32536	+Na
Dihydroxy stearic acid	C18H36O4	316.261	317.27	4.6	13.57	46895	+H
Octadecyl tetraenoic acid	C18H28O2	276.209	277.216	0.1	13.57	2842	+H
Isopetrosterol	C29H48O	412.371	413.377	-3.2	14.64	4295	+H
(E,E)-9-Oxooctadeca-10,12-dienoic acid	C18H30O3	294.219	295.225	-5	15.01	4071	+H
1,2,6-Tri-O-galloyl- β- D-glucopyranose	C27H24O18	636.096	659.084	-1.9	15.52	3737	+Na
Eicosanoic-11-enoic acid methyl ester	C21H40O2	324.303	325.311	2.4	15.57	2693	+H
3,4-Tihydroxybenzamide	C7H7NO3	153.043	154.05	1.8	15.61	30302	+H
O-Aminobenzoic acid	C7H7NO2	137.048	138.055	0.6	15.61	7535	+H
Methyl oleate	C19H36O2	296.272	319.262	4.8	17.05	2271	+Na
Octadecyl carbonate	C22H44O2	340.334	341.34	-3.6	17.43	5873	+H
Δ 8,11-docenoic acid	C22H40O2	336.303	337.311	2.7	17.94	228486	+H
Ethyl oleate	C20H38O2	310.287	311.295	2.8	18.19	3034	+H
Ferulic acid P-hydroxyphenylethanol ester	C18H18O5	314.115	315.124	4.7	18.46	14905	+H
Phenylpropionic acid	C9H11NO2	165.079	166.087	2.2	18.55	3294	+H
(10E,9S,12S,13S)-Trihydroxy-10-octadecenoate	C19H36O5	344.256	345.265	3.2	18.55	514878	+H
β- Glyceryl stearate	C21H42O4	358.308	359.315	-2.3	18.55	43042	+H
Erucic acid	C22H42O2	338.318	339.326	1.3	18.67	347922	+H
11-Hydroxy-9-tridecenoic acid	C13H24O3	228.173	251.161	-3.3	18.8	5426	+Na
Curcumone glucoside	C17H24O8	356.147	379.135	-4.7	18.88	7337	+Na
2'- Hydroxy-7,3', 4'- trimethoxyisoflavane	C18H20O5	316.131	339.12	-2.2	18.88	17831	+Na
N-Methyltyramine	C9H13NO	151.1	152.108	4.4	18.99	5906	+H
9,12-Dihydroxy-15-octadecanoic acid	C19H36O4	328.261	351.249	-3.5	19.1	7415	+Na
1,5-Bis(4-hydroxy-3-methoxyphenyl)-1,4-pentadien-3-one	C19H18O5	326.115	327.124	4.6	19.17	9083	+H
2,3-Butanediol monoglucoside	C10H20O7	252.121	275.11	-1.9	19.41	5607	+Na
3-Hexene-1-alcohol benzoate	C13H16O2	204.115	205.123	4.5	19.41	4779	+H
2-Amino-3 - (3,4-dihydroxy-phenyl) - Ethyl Propionate	C11H15NO4	225.1	226.108	3.9	19.41	3510	+H
Bis (2-diethylhexyl) phthalate	C24H38O4	390.277	391.284	-1.1	19.82	20299	+H
