# Supplementary material for: Extracellular Metabolites of Heterotrophic Auxenochlorella protothecoides: A New Source of Bio-Stimulants for Higher Plants
Source: Mar Drugs. 2022 Sep 7;20(9):569. doi: 10.3390/md20090569 (PMC9505405; doi:10.3390/md20090569)
Supplement: Supplementary file 1 [file marinedrugs-20-00569-s001.zip › Table S3.xlsx]

## Sheet: Sheet1
Plant	Treatment
Nicotiana benthamiana	EAp No.1；HC
Arabidopsis thalianna	EAp No.1；HC
Brassica chinensis	EAp No.1
Lycopersicon esculentum	EAp No.1；EAp No.2
Cucumis sativus	EAp No.1；EAp No.2
Brassica rapa	EAp No.3
Lactuca sativa	EAp No.3
